# Supplementary material for: Exploring the Metabolic Effects of a Herbal Remedy of Asarum sieboldii, Platycodon grandiflorum, and Cinnamomum cassia Extracts: Unraveling Its Therapeutic Potential as a Topical Application for Atopic Dermatitis Treatment
Source: Antioxidants (Basel). 2024 May 2;13(5):563. doi: 10.3390/antiox13050563 (PMC11117881; doi:10.3390/antiox13050563)
Supplement: Supplementary file 1 [file antioxidants-13-00563-s001.zip]

Archive with 1 entries (1 files):
- antioxidants-2939111-supplementary.pdf
